# Supplementary material for: Genetic components of Escherichia coli involved in its complex prey-predator interaction with Myxococcus xanthus
Source: Front Microbiol. 2023 Dec 5;14:1304874. doi: 10.3389/fmicb.2023.1304874 (PMC10728724; doi:10.3389/fmicb.2023.1304874)
Supplement: Supplementary file 3 [file Data_Sheet_1.XLSX]

## Sheet: Supplementary table_DEPs
Table S2. The differentially expressed proteins (DEPs) identified by iTRAQ quantitative proteomic analysis
Protein ID	Symbol	Gene ID	ST RNA ID
tr|A4UR84|A4UR84_ECOLI	chbR	946247	gene-b1735
tr|A0A8A4RZ79|A0A8A4RZ79_ECOLI	rhsC	945306	gene-b0700
tr|A0A8A4RXA6|A0A8A4RXA6_ECOLI	A0A8A4RXA6
tr|A0A8A4RVG8|A0A8A4RVG8_ECOLI	A0A8A4RVG8
tr|A0A223DQY7|A0A223DQY7_ECOLI	A0A223DQY7
sp|Q46811|YGFK_ECOLI	ygfK	949068	gene-b2878
sp|Q46801|XDHC_ECOLI	xdhC	945148	gene-b2868
sp|P77743|PRPR_ECOLI	prpR	944987	gene-b0330
sp|P77700|YAHB_ECOLI	yahB	945278	gene-b0316
sp|P77609|FLXA_ECOLI	flxA	947392	gene-b1566
sp|P76010|YCGR_ECOLI	ycgR	947609	gene-b1194
sp|P75976|YMFL_ECOLI	ymfL	945717	gene-b1147
sp|P75938|FLGF_ECOLI	flgF	945639	gene-b1077
sp|P75937|FLGE_ECOLI	flgE	945636	gene-b1076
sp|P75936|FLGD_ECOLI	flgD	945813	gene-b1075
sp|P75793|GRE2_ECOLI	ybiW	945444	gene-b0823
sp|P69908|DCEA_ECOLI	gadA	948027	gene-b3517
sp|P69831|PTKC_ECOLI	sgcC	946849	gene-b4304
sp|P68187|MALK_ECOLI	malK	948537	gene-b4035
sp|P62552|CCDA_ECOLI	ccdA
sp|P60061|ADIC_ECOLI	adiC	948628	gene-b4115
sp|P56614|YMDF_ECOLI	ymdF	945598	gene-b4518
sp|P52130|RNLB_ECOLI	rnlB	947113	gene-b2631
sp|P52037|YGFF_ECOLI	ygfF	947373	gene-b2902
sp|P43676|PITB_ECOLI	pitB	947475	gene-b2987
sp|P43533|FLGN_ECOLI	flgN	945634	gene-b1070
sp|P39325|YTFQ_ECOLI	ytfQ	948746	gene-b4227
sp|P39267|YJCZ_ECOLI	yjcZ	948633	gene-b4110
sp|P38683|TORT_ECOLI	torT	946289	gene-b0994
sp|P38054|CUSA_ECOLI	cusA	945191	gene-b0575
sp|P37748|RFC_ECOLI	wbbH	945179	gene-b2035
sp|P37329|MODA_ECOLI	modA	945364	gene-b0763
sp|P36928|YEGD_ECOLI	yegD	947234	gene-b2069
sp|P36667|WBBL_ECOLI	wbbL
sp|P33594|NIKE_ECOLI	nikE	947987	gene-b3480
sp|P33235|FLGK_ECOLI	flgK	945648	gene-b1082
sp|P32701|PDEC_ECOLI	pdeC	948568	gene-b4061
sp|P32160|YIIQ_ECOLI	yiiQ	948408	gene-b3920
sp|P31470|YIEK_ECOLI	yieK	948229	gene-b3718
sp|P29744|FLGL_ECOLI	flgL	945646	gene-b1083
sp|P27837|YIFK_ECOLI	yifK	945400	gene-b3795
sp|P27830|RMLB2_ECOLI	rffG	948300	gene-b3788
sp|P25798|FLIF_ECOLI	fliF	946448	gene-b1938
sp|P24216|FLID_ECOLI	fliD	946428	gene-b1924
sp|P21367|YCAC_ECOLI	ycaC	945512	gene-b0897
sp|P15070|FLIN_ECOLI	fliN	946423	gene-b1946
sp|P15028|FECB_ECOLI	fecB	946838	gene-b4290
sp|P13035|GLPD_ECOLI	glpD	947934	gene-b3426
sp|P12758|UDP_ECOLI	udp	948987	gene-b3831
sp|P10384|FADL_ECOLI	fadL	946820	gene-b2344
sp|P0CK95|ACFD_ECOLI	yghJ	2847716	gene-b4466
sp|P0AFF2|NUPC_ECOLI	nupC	946895	gene-b2393
sp|P0AF06|MOTB_ECOLI	motB	946402	gene-b1889
sp|P0AEM6|FLIA_ECOLI	fliA	948824	gene-b1922
sp|P0AEM4|FLGM_ECOLI	flgM	946684	gene-b1071
sp|P0AE67|CHEY_ECOLI	cheY	946393	gene-b1882
sp|P0ACY9|YEBG_ECOLI	yebG	946364	gene-b1848
sp|P0ACN7|CYTR_ECOLI	cytR	948427	gene-b3934
sp|P0ACL0|GLPR_ECOLI	yihW	948381	gene-b3884
sp|P0ACG1|STPA_ECOLI	stpA	947130	gene-b2669
sp|P0AC92|GNSA_ECOLI	gnsA	1450249	gene-b4517
sp|P0ABZ1|FLIG_ECOLI	fliG	946451	gene-b1939
sp|P0ABX5|FLGG_ECOLI	flgG	945647	gene-b1078
sp|P0ABW9|FLGB_ECOLI	flgB	945678	gene-b1073
sp|P0ABQ2|GARR_ECOLI	garR	947631	gene-b3125
sp|P0AB46|YMGD_ECOLI	ymgD	945732	gene-b1171
sp|P0AAL3|NAPG_ECOLI	napG	945544	gene-b2205
sp|P0AAD6|SDAC_ECOLI	sdaC	947264	gene-b2796
sp|P0A9S3|GATD_ECOLI	gatD	946598	gene-b2091
sp|P0A9P6|DEAD_ECOLI	deaD	947674	gene-b3162
sp|P0A9I1|CITE_ECOLI	citE	945406	gene-b0616
sp|P0A9H9|CHEZ_ECOLI	cheZ	946392	gene-b1881
sp|P0A996|GLPC_ECOLI	glpC	946735	gene-b2243
sp|P0A964|CHEW_ECOLI	cheW	946400	gene-b1887
sp|P0A927|TSX_ECOLI	tsx	946242	gene-b0411
sp|P0A908|MIPA_ECOLI	mipA	946301	gene-b1782
sp|P0A7S3|RS12_ECOLI	rpsL	947845	gene-b3342
sp|P0A6F1|CARA_ECOLI	carA	949025	gene-b0032
sp|P09833|MODC_ECOLI	modC	945362	gene-b0765
sp|P09348|MOTA_ECOLI	motA	947564	gene-b1890
sp|P07364|CHER_ECOLI	cheR	946396	gene-b1884
sp|P07363|CHEA_ECOLI	cheA	946401	gene-b1888
sp|P07330|CHEB_ECOLI	cheB	946394	gene-b1883
sp|P07018|MCP4_ECOLI	tap	946397	gene-b1885
sp|P07017|MCP2_ECOLI	tar	946399	gene-b1886
sp|P06974|FLIM_ECOLI	fliM	946442	gene-b1945
sp|P06971|FHUA_ECOLI	fhuA	944856	gene-b0150
sp|P05707|SRLD_ECOLI	srlD	948937	gene-b2705
sp|P05704|MCP3_ECOLI	trg	945995	gene-b1421
sp|P04949|FLIC_ECOLI	fliC	949101	gene-b1923
sp|P04391|OTC1_ECOLI	argI	948774	gene-b4254
sp|P03856|REPE1_ECOLI	repE
sp|P02942|MCP1_ECOLI	tsr	948884	gene-b4355
sp|P02918|PBPA_ECOLI	mrcA	947907	gene-b3396
sp|P00968|CARB_ECOLI	carB	944775	gene-b0033
sp|P00582|DPO1_ECOLI	polA	948356	gene-b3863
sp|C4ZWB8|YBED_ECOBW	ybeD	945220	gene-b0631
sp|C4ZWA6|CITD_ECOBW	citD	945415	gene-b0617
sp|C4ZUJ7|RS12_ECOBW	rpsL	947845	gene-b3342
sp|B1XHN0|FIS_ECODH	fis	947697	gene-b3261
sp|B1XHM8|PRMA_ECODH	prmA	947708	gene-b3259
sp|B1XGT9|GARL_ECODH	garL	947630	gene-b3126
sp|B1XFJ4|DEOD_ECODH	deoD	945654	gene-b4384
sp|B1XFJ3|DEOB_ECODH	deoB	948910	gene-b4383
sp|B1XFJ2|TYPH_ECODH	deoA	948901	gene-b4382
sp|B1XFJ1|DEOC_ECODH	deoC	948902	gene-b4381
sp|B1XE99|LSRK_ECODH	lsrK	946069	gene-b1511
sp|B1XDY3|CRL_ECODH	crl
sp|B1XAM2|YIHI_ECODH	yihI	948363	gene-b3866
sp|B1X9X2|ASNA_ECODH	asnA	948258	gene-b3744
sp|B1X9S9|RECF_ECODH	recF	948209	gene-b3700
sp|B1X9J3|FLGI_ECODH	flgI	947534	gene-b1080
sp|B1X9J2|FLGH_ECODH	flgH	946996	gene-b1079
sp|B1X7X6|RIMO_ECODH	rimO	945465	gene-b0835
sp|B1X7N2|CDD_ECODH	cdd	946663	gene-b2143
sp|B1X691|FLIE_ECODH	fliE	946446	gene-b1937
