# Supplementary material for: Genetic components of Escherichia coli involved in its complex prey-predator interaction with Myxococcus xanthus
Source: Front Microbiol. 2023 Dec 5;14:1304874. doi: 10.3389/fmicb.2023.1304874 (PMC10728724; doi:10.3389/fmicb.2023.1304874)
Supplement: Supplementary file 4 [file Data_Sheet_2.XLSX]

## Sheet: ME-VS-K12
Table S3. Kyoto Encyclopedia of Genes and Genomes (KEGG) pathway enrichiment analysis
#Pathway	Sample1 (105)	Sample2 (2210)	Pvalue	Pathway ID	Level1	Level2	Proteins	KOs
Flagellar assembly	21	25	2.2908e-25	ko02040	Cellular Processes	Cell motility	sp|P06974|FLIM_ECOLI;sp|P0AF06|MOTB_ECOLI;sp|P25798|FLIF_ECOLI;sp|B1X691|FLIE_ECODH;sp|P75938|FLGF_ECOLI;sp|P0ABW9|FLGB_ECOLI;sp|P15070|FLIN_ECOLI;sp|P24216|FLID_ECOLI;sp|P75937|FLGE_ECOLI;sp|P0ABX5|FLGG_ECOLI;sp|B1X9J3|FLGI_ECODH;sp|P0AEM6|FLIA_ECOLI;sp|P33235|FLGK_ECOLI;sp|P0AEM4|FLGM_ECOLI;sp|P0ABZ1|FLIG_ECOLI;sp|P09348|MOTA_ECOLI;sp|P04949|FLIC_ECOLI;sp|B1X9J2|FLGH_ECODH;sp|P43533|FLGN_ECOLI;…	K02416+K02557+K02409+K02408+K02391+K02387+K02417+K02407+K02390+K02392+K02394+K02405+K02396+K02398+K02410+K02556+K02406+K02393+K02399+K02389+K02397
Bacterial chemotaxis	15	24	4.78529e-15	ko02030	Cellular Processes	Cell motility	sp|P06974|FLIM_ECOLI;sp|P02942|MCP1_ECOLI;sp|P07017|MCP2_ECOLI;sp|P07018|MCP4_ECOLI;sp|P0AF06|MOTB_ECOLI;sp|P0A964|CHEW_ECOLI;sp|P0A9H9|CHEZ_ECOLI;sp|P07330|CHEB_ECOLI;sp|P05704|MCP3_ECOLI;sp|P15070|FLIN_ECOLI;sp|P07363|CHEA_ECOLI;sp|P07364|CHER_ECOLI;sp|P0AE67|CHEY_ECOLI;sp|P0ABZ1|FLIG_ECOLI;sp|P09348|MOTA_ECOLI	K02416+K05874+K05875+K05877+K02557+K03408+K03414+K03412+K05876+K02417+K03407+K00575+K03413+K02410+K02556
Two-component system	16	104	1.7693e-05	ko02020	Environmental Information Processing	Signal transduction	sp|P02942|MCP1_ECOLI;sp|P07017|MCP2_ECOLI;sp|P07018|MCP4_ECOLI;sp|P0A964|CHEW_ECOLI;sp|P07330|CHEB_ECOLI;sp|P05704|MCP3_ECOLI;sp|P07363|CHEA_ECOLI;sp|P07364|CHER_ECOLI;sp|P0AEM6|FLIA_ECOLI;sp|P0AE67|CHEY_ECOLI;sp|P0AEM4|FLGM_ECOLI;sp|P09348|MOTA_ECOLI;sp|C4ZWA6|CITD_ECOBW;sp|P04949|FLIC_ECOLI;sp|P38054|CUSA_ECOLI;sp|P0A9I1|CITE_ECOLI	K05874+K05875+K05877+K03408+K03412+K05876+K03407+K00575+K02405+K03413+K02398+K02556+K01646+K02406+K07787+K01644
Pyrimidine metabolism	6	42	0.0129532	ko00240	Metabolism	Nucleotide metabolism	sp|P00968|CARB_ECOLI;sp|P0A6F1|CARA_ECOLI;sp|P12758|UDP_ECOLI;sp|B1X7N2|CDD_ECODH;sp|B1XFJ4|DEOD_ECODH;sp|B1XFJ2|TYPH_ECODH	K01955+K01956+K00757+K01489+K03784+K00758
Drug metabolism - other enzymes	3	17	0.0436022	ko00983	Metabolism	Xenobiotics biodegradation and metabolism	sp|P12758|UDP_ECOLI;sp|B1X7N2|CDD_ECODH;sp|B1XFJ2|TYPH_ECODH	K00757+K01489+K00758
Biofilm formation - Vibrio cholerae	3	19	0.0580326	ko05111	Cellular Processes	Cellular community - prokaryotes	sp|P0CK95|ACFD_ECOLI;sp|P0AEM6|FLIA_ECOLI;sp|B1XHN0|FIS_ECODH	K10939+K02405+K03557
Alanine, aspartate and glutamate metabolism	4	35	0.0813549	ko00250	Metabolism	Amino acid metabolism	sp|P00968|CARB_ECOLI;sp|P0A6F1|CARA_ECOLI;sp|P69908|DCEA_ECOLI;sp|B1X9X2|ASNA_ECODH	K01955+K01956+K01580+K01914
Biofilm formation - Escherichia coli	4	38	0.103094	ko02026	Cellular Processes	Cellular community - prokaryotes	sp|P32701|PDEC_ECOLI;sp|P76010|YCGR_ECOLI;sp|P0AEM6|FLIA_ECOLI;sp|P0AEM4|FLGM_ECOLI	K21090+K21087+K02405+K02398
Biofilm formation - Pseudomonas aeruginosa	2	12	0.108226	ko02025	Cellular Processes	Cellular community - prokaryotes	sp|P0AEM6|FLIA_ECOLI;sp|P0AEM4|FLGM_ECOLI	K02405+K02398
NOD-like receptor signaling pathway	1	3	0.135928	ko04621	Organismal Systems	Immune system	sp|P04949|FLIC_ECOLI	K02406
Biosynthesis of vancomycin group antibiotics	1	4	0.177037	ko01055	Metabolism	Metabolism of terpenoids and polyketides	sp|P27830|RMLB2_ECOLI	K01710
Legionellosis	1	4	0.177037	ko05134	Human Diseases	Infectious diseases: Bacterial	sp|P04949|FLIC_ECOLI	K02406
Taurine and hypotaurine metabolism	1	4	0.177037	ko00430	Metabolism	Metabolism of other amino acids	sp|P69908|DCEA_ECOLI	K01580
Plant-pathogen interaction	1	4	0.177037	ko04626	Organismal Systems	Environmental adaptation	sp|P04949|FLIC_ECOLI	K02406
Pentose phosphate pathway	3	33	0.204635	ko00030	Metabolism	Carbohydrate metabolism	sp|B1XFJ3|DEOB_ECODH;sp|B1XFJ1|DEOC_ECODH;sp|P52037|YGFF_ECOLI	K01839+K01619+K00034
Cyanoamino acid metabolism	1	5	0.216208	ko00460	Metabolism	Metabolism of other amino acids	sp|B1X9X2|ASNA_ECODH	K01914
Acarbose and validamycin biosynthesis	1	6	0.253531	ko00525	Metabolism	Biosynthesis of other secondary metabolites	sp|P27830|RMLB2_ECOLI	K01710
Salmonella infection	1	6	0.253531	ko05132	Human Diseases	Infectious diseases: Bacterial	sp|P04949|FLIC_ECOLI	K02406
Glycerophospholipid metabolism	2	22	0.281215	ko00564	Metabolism	Lipid metabolism	sp|P0A996|GLPC_ECOLI;sp|P13035|GLPD_ECOLI	K00113+K00111
Homologous recombination	2	22	0.281215	ko03440	Genetic Information Processing	Replication and repair	sp|B1X9S9|RECF_ECODH;sp|P00582|DPO1_ECOLI	K03629+K02335
Prodigiosin biosynthesis	1	7	0.289093	ko00333	Metabolism	Biosynthesis of other secondary metabolites	sp|P52037|YGFF_ECOLI	K00059
Nucleotide excision repair	1	8	0.322977	ko03420	Genetic Information Processing	Replication and repair	sp|P00582|DPO1_ECOLI	K02335
Galactose metabolism	2	26	0.35252	ko00052	Metabolism	Carbohydrate metabolism	sp|P0A9S3|GATD_ECOLI;sp|P69831|PTKC_ECOLI	K00094+K02775
Butanoate metabolism	2	26	0.35252	ko00650	Metabolism	Carbohydrate metabolism	sp|P69908|DCEA_ECOLI;sp|P75793|GRE2_ECOLI	K01580+K00656
Ascorbate and aldarate metabolism	1	9	0.35526	ko00053	Metabolism	Carbohydrate metabolism	sp|B1XGT9|GARL_ECODH	K01630
Polyketide sugar unit biosynthesis	1	9	0.35526	ko00523	Metabolism	Metabolism of terpenoids and polyketides	sp|P27830|RMLB2_ECOLI	K01710
Streptomycin biosynthesis	1	12	0.443239	ko00521	Metabolism	Biosynthesis of other secondary metabolites	sp|P27830|RMLB2_ECOLI	K01710
beta-Alanine metabolism	1	12	0.443239	ko00410	Metabolism	Metabolism of other amino acids	sp|P69908|DCEA_ECOLI	K01580
DNA replication	1	12	0.443239	ko03030	Genetic Information Processing	Replication and repair	sp|P00582|DPO1_ECOLI	K02335
Base excision repair	1	13	0.469836	ko03410	Genetic Information Processing	Replication and repair	sp|P00582|DPO1_ECOLI	K02335
Biotin metabolism	1	14	0.495174	ko00780	Metabolism	Metabolism of cofactors and vitamins	sp|P52037|YGFF_ECOLI	K00059
ABC transporters	5	98	0.502856	ko02010	Environmental Information Processing	Membrane transport	sp|P09833|MODC_ECOLI;sp|P15028|FECB_ECOLI;sp|P37329|MODA_ECOLI;sp|P33594|NIKE_ECOLI;sp|P68187|MALK_ECOLI	K02017+K02016+K02020+K10824+K10111
Purine metabolism	3	58	0.526686	ko00230	Metabolism	Nucleotide metabolism	sp|B1XFJ3|DEOB_ECODH;sp|Q46801|XDHC_ECOLI;sp|B1XFJ4|DEOD_ECODH	K01839+K13480+K03784
RNA degradation	1	16	0.542306	ko03018	Genetic Information Processing	Folding, sorting and degradation	sp|P0A9P6|DEAD_ECOLI	K05592
beta-Lactam resistance	1	16	0.542306	ko01501	Human Diseases	Drug resistance: Antimicrobial	sp|P02918|PBPA_ECOLI	K05366
Selenocompound metabolism	1	16	0.542306	ko00450	Metabolism	Metabolism of other amino acids	sp|Q46811|YGFK_ECOLI	K12527
Fatty acid biosynthesis	1	17	0.56421	ko00061	Metabolism	Lipid metabolism	sp|P52037|YGFF_ECOLI	K00059
Peptidoglycan biosynthesis	1	17	0.56421	ko00550	Metabolism	Glycan biosynthesis and metabolism	sp|P02918|PBPA_ECOLI	K05366
Arginine biosynthesis	1	17	0.56421	ko00220	Metabolism	Amino acid metabolism	sp|P04391|OTC1_ECOLI	K00611
Nicotinate and nicotinamide metabolism	1	19	0.604951	ko00760	Metabolism	Metabolism of cofactors and vitamins	sp|B1XFJ4|DEOD_ECODH	K03784
Quorum sensing	2	43	0.614879	ko02024	Cellular Processes	Cellular community - prokaryotes	sp|B1XE99|LSRK_ECODH;sp|P69908|DCEA_ECOLI	K11216+K01580
Bacterial secretion system	1	20	0.623883	ko03070	Environmental Information Processing	Membrane transport	tr|A0A8A4RZ79|A0A8A4RZ79_ECOLI	K11904
Fatty acid metabolism	1	22	0.659092	ko01212	Metabolism	Global and overview maps	sp|P52037|YGFF_ECOLI	K00059
Propanoate metabolism	1	28	0.74629	ko00640	Metabolism	Carbohydrate metabolism	sp|P75793|GRE2_ECOLI	K00656
Ribosome	2	56	0.755482	ko03010	Genetic Information Processing	Translation	sp|C4ZUJ7|RS12_ECOBW;sp|P0A7S3|RS12_ECOLI	K02950
Phosphotransferase system (PTS)	1	30	0.770125	ko02060	Environmental Information Processing	Membrane transport	sp|P69831|PTKC_ECOLI	K02775
Fructose and mannose metabolism	1	31	0.781197	ko00051	Metabolism	Carbohydrate metabolism	sp|P05707|SRLD_ECOLI	K00068
Glyoxylate and dicarboxylate metabolism	1	32	0.791741	ko00630	Metabolism	Carbohydrate metabolism	sp|P0ABQ2|GARR_ECOLI	K00042
Amino sugar and nucleotide sugar metabolism	1	39	0.852707	ko00520	Metabolism	Carbohydrate metabolism	sp|P31470|YIEK_ECOLI	K02564
Pyruvate metabolism	1	45	0.890642	ko00620	Metabolism	Carbohydrate metabolism	sp|P75793|GRE2_ECOLI	K00656
Biosynthesis of amino acids	2	116	0.9785	ko01230	Metabolism	Global and overview maps	sp|P04391|OTC1_ECOLI;sp|B1X9X2|ASNA_ECODH	K00611+K01914
Microbial metabolism in diverse environments	4	209	0.992655	ko01120	Metabolism	Global and overview maps	sp|Q46801|XDHC_ECOLI;sp|P69908|DCEA_ECOLI;sp|P52037|YGFF_ECOLI;sp|P75793|GRE2_ECOLI	K13480+K01580+K00034+K00656
Carbon metabolism	1	103	0.99412	ko01200	Metabolism	Global and overview maps	sp|P52037|YGFF_ECOLI	K00034
Biosynthesis of secondary metabolites	6	282	0.995213	ko01110	Metabolism	Global and overview maps	sp|P04391|OTC1_ECOLI;sp|P69908|DCEA_ECOLI;sp|B1X9X2|ASNA_ECODH;sp|P0A996|GLPC_ECOLI;sp|B1XFJ4|DEOD_ECODH;sp|P13035|GLPD_ECOLI	K00611+K01580+K01914+K00113+K03784+K00111
Biosynthesis of antibiotics	3	201	0.997481	ko01130	Metabolism	Global and overview maps	sp|P04391|OTC1_ECOLI;sp|P52037|YGFF_ECOLI;sp|P27830|RMLB2_ECOLI	K00611+K00059+K01710
Metabolic pathways	17	613	0.998458	ko01100	Metabolism	Global and overview maps	sp|P00968|CARB_ECOLI;sp|P04391|OTC1_ECOLI;sp|P0A6F1|CARA_ECOLI;sp|Q46801|XDHC_ECOLI;sp|P02918|PBPA_ECOLI;sp|P12758|UDP_ECOLI;sp|P69908|DCEA_ECOLI;sp|P0ABQ2|GARR_ECOLI;sp|P52037|YGFF_ECOLI;sp|P31470|YIEK_ECOLI;sp|B1X9X2|ASNA_ECODH;sp|P75793|GRE2_ECOLI;sp|B1X7N2|CDD_ECODH;sp|B1XFJ4|DEOD_ECODH;sp|P0A9S3|GATD_ECOLI;sp|P69831|PTKC_ECOLI;sp|B1XFJ2|TYPH_ECODH	K01955+K00611+K01956+K13480+K05366+K00757+K01580+K00042+K00034+K00059+K02564+K01914+K00656+K01489+K03784+K00094+K02775+K00758
